# Supplementary material for: Time-dependent prognostic accuracy measures for recurrent event data
Source: Biometrics. 2024 Dec 26;80(4):ujae150. doi: 10.1093/biomtc/ujae150 (PMC11669850; doi:10.1093/biomtc/ujae150)
Supplement: ujae150_Supplemental_Files — The Web Appendix, Tables, and Figures, and data and R programming code referenced in Sections 3, 4 and 5 are available with this paper at the Biometrics website on Oxford Academic. The R programming code is available at https://github.com/rajibdey2024/recurrent. [file ujae150_supplemental_files.zip]

Archive with 1 entries (1 files):
- recurrent-biometrics.R
